# Supplementary material for: Apathy in patients with Neuromyelitis Optica Spectrum Disorder
Source: PLoS One. 2025 Dec 31;20(12):e0339479. doi: 10.1371/journal.pone.0339479 (PMC12755817; doi:10.1371/journal.pone.0339479)
Supplement: S3 Table — (XLSX) [file pone.0339479.s003.xlsx]

## Sheet: Sheet1
NO.	education	subtye	attacks	disease duration	therapy	EDSS	生理机能（PF：Physical Functioning）	生理职能（RP：Role-Physical）	躯体疼痛（BP：Bodily Pain）	一般健康状况（GH：General Health）	精力（VT：Vitality）	社会功能（SF：Social Functioning）	情感职能（RE：Role-Emotional）	精神健康（MH：Mental Health）	健康变化（HT：Reported Health Transition）	HADS-A	HADS-D	BFI-I	PSQI	AES-S	item1-C	item2-B	item3-C	item4-C	item5-C	item6-B	item7-E	item8-C	item9-B	item10-B	item11-C	item12-B	item13-C	item14-E	item15-O	item16-C	item17-O	item18-O
1	12	3	15	15	1	5	45	0	42	5	45	55.6	0	32	0	8	11	7.7	13	48	2	3	2	2	3	3	3	3	3	2	3	3	3	3	3	3	2	2
2	9	3	13	20	1	5	85	0	64	35	45	66.7	0	28	25	10	10	2.4	17	41	3	2	2	2	2	3	3	2	1	3	2	2	2	3	3	2	2	2
3	9	3	4	5	1	5	70	75	100	60	80	100	100	44	50	3	1	2.7	5	22	1	1	1	1	1	1	2	1	1	1	2	1	1	2	1	1	2	1
4	9	2	2	5	1	1.5	40	0	74	57	60	44.4	33.33	28	25	9	6	4.7	12	42	3	1	3	3	2	1	2	2	3	2	2	3	3	3	2	3	2	2
5	16	3	11	10	2	7	5	0	74	42	70	44.4	100	32	25	4	4	1.2	5	38	2	2	2	2	2	1	2	2	2	2	3	2	3	2	2	3	2	2
6	9	2	2	2	1	1	85	100	74	52	70	100	100	36	50	6	4	6.3	9	34	2	2	2	2	3	2	1	2	3	2	2	2	2	2	2	1	1	1
7	6	2	3	6	1	7.5	5	0	21	30	35	11.1	0	16	25	17	17	8	12	60	4	3	3	4	3	3	4	4	4	3	3	4	3	4	2	3	3	3
8	16	3	2	1	1	1	95	50	84	25	40	55.6	100	20	0	10	12	2.7	6	43	2	2	2	2	3	2	3	3	3	1	3	2	2	3	3	3	2	2
9	12	2	4	4	1	1.5	50	0	52	80	80	66.7	66.67	44	25	1	0	0	3	28	2	1	2	2	2	1	1	2	1	1	2	1	2	1	1	2	2	2
10	9	2	2	2	1	1.5	95	0	72	47	55	55.6	33.33	28	25	6	5	5.8	7	33	2	2	2	2	2	2	1	3	2	3	1	2	1	2	1	2	1	2
11	12	3	4	6	1	1.5	95	50	74	40	75	66.7	0	36	100	5	8	3.1	18	42	3	2	2	3	2	1	2	3	1	3	2	3	3	2	2	3	2	3
12	16	3	2	4	1	2	100	100	80	57	90	100	100	40	75	1	2	1	0	34	2	1	2	3	2	1	2	3	2	1	2	1	2	2	2	2	2	2
13	16	3	2	2	1	2	95	100	100	45	50	100	33.33	20	75	1	5	7.2	8	31	2	2	2	2	1	3	1	1	3	3	2	1	1	2	1	2	1	1
14	0	3	12	12	3	6.5	5	0	12	0	20	0	0	20	25	15	16	6.1	17	50	3	3	3	4	3	2	4	3	2	3	3	3	3	4	2	2	1	2
15	16	2	1	1	1	0	95	100	74	67	90	100	100	52	100	0	3	1.3	4	28	2	1	2	1	2	2	2	1	1	1	2	1	1	2	1	3	2	1
16	6	3	10	9	2	5	35	0	62	37	50	33.3	0	32	50	8	10	4.4	6	40	2	3	2	2	1	2	2	3	3	3	3	2	2	3	2	1	2	2
17	9	3	5	3	2	1.5	50	0	74	40	50	66.7	0	28	75	7	5	5.9	6	33	2	1	2	2	2	3	2	2	2	3	1	2	1	1	1	2	2	2
18	6	3	4	1	1	5.5	30	0	64	57	65	44.4	100	28	25	4	2	2.2	11	38	3	2	3	2	3	1	1	2	2	2	3	1	2	1	2	3	2	3
19	0	2	5	4	3	7	5	0	54	5	10	33.33	0	24	0	12	16	8	11	56	4	3	4	3	3	3	4	3	2	3	4	3	4	3	2	3	2	3
20	16	2	1	2	1	0	95	100	84	52	50	88.9	66.67	40	100	4	4	2.9	9	30	2	1	1	2	2	2	2	2	2	2	2	1	2	2	1	1	2	1
21	9	3	7	4	1	5	95	75	84	72	80	100	66.67	36	100	5	2	5.8	5	46	2	3	3	3	2	2	3	3	3	2	3	3	3	2	2	3	2	2
22	16	1	2	4	2	2.5	75	50	72	45	75	55.6	100	40	100	3	3	2.4	6	38	2	2	2	2	2	2	2	2	2	2	3	3	2	2	1	2	2	3
23	16	1	4	5	2	5	100	50	62	57	50	55.6	0	36	25	8	8	5.1	14	43	3	2	4	3	3	2	2	3	2	1	2	2	3	2	2	3	2	2
24	8	3	2	3	1	4	35	0	74	15	50	44.4	0	20	25	8	9	5	11	42	3	1	2	1	3	3	2	3	3	1	3	3	3	2	2	2	2	3
25	6	2	1	1.5	1	1	55	0	54	25	45	55.6	66.67	24	75	9	8	1.8	4	42	3	1	3	2	2	2	2	3	3	2	2	2	3	2	2	2	3	3
26	9	1	1	1	1	1.5	100	100	100	67	65	100	100	32	25	4	9	4.7	3	34	2	1	1	2	3	2	2	2	2	2	2	3	2	2	1	1	2	2
27	6	1	2	0.5	1	5	95	25	62.5	87	65	77.8	100	44	50	1	1	1.8	6	31	2	2	3	2	3	1	1	2	1	1	2	1	2	1	1	2	2	2
28	16	3	4	3	2	5	80	25	62	40	55	44.4	33.33	20	0	6	5	5.7	9	35	2	2	2	2	2	1	2	2	3	2	2	3	1	1	2	2	2	2
29	16	3	2	2	1	5	95	100	100	62	90	88.9	100	48	75	3	0	0	0	26	1	1	2	3	2	1	1	1	1	1	1	2	1	1	1	2	2	2
30	16	2	1	0.5	3	2.5	45	0	81.5	40	20	33.3	0	16	25	12	12	8.9	6	48	2	2	3	3	2	3	2	2	3	3	2	3	3	3	3	3	3	3
31	16	3	2	2	2	1.5	60	50	81.5	30	60	77.8	100	28	50	9	9	5.9	10	43	2	3	2	2	2	3	3	2	3	2	2	2	2	3	3	2	2	3
32	12	3	1	3	1	1.5	85	100	84	37	40	44.4	66.67	8	50	11	12	7.1	5	46	2	2	2	2	3	3	3	4	2	3	3	3	3	3	1	2	3	2
33	16	2	1	0.25	3	1.5	90	100	62	45	70	66.7	100	40	0	3	3	1.1	4	30	3	2	1	3	1	1	2	1	1	2	2	1	1	2	1	2	2	2
34	12	1	3	3	1	3	75	0	100	35	55	66.7	0	28	25	7	4	5	10	34	2	1	2	1	2	2	1	1	2	2	3	1	3	2	2	2	2	3
35	16	2	5	17	1	3	95	100	62	35	45	66.7	33.33	28	50	6	5	2.7	13	35	2	1	2	3	2	2	2	2	2	2	2	2	2	1	2	1	2	3
36	16	2	2	3	2	1.5	25	100	74	77	65	66.7	100	4	75	5	8	6.8	1	33	1	2	2	1	1	1	2	2	2	2	2	3	1	3	2	2	2	2
37	16	1	4	5	2	4	90	0	100	45	50	66.7	0	20	50	12	6	5.6	5	32	2	2	1	1	1	3	1	2	2	3	2	1	1	2	1	2	3	2
38	9	3	13	11	2	4	75	75	62	10	30	44.4	66.67	8	0	9	15	6.6	15	55	3	3	2	3	3	4	3	2	4	3	3	3	3	4	3	4	3	2
39	16	3	6	5	2	2	95	0	74	30	30	55.6	0	16	75	12	10	7	10	36	1	2	2	1	1	3	3	2	3	2	2	2	2	2	2	1	3	2
40	9	3	4	7	1	4	75	75	62	57	55	55.6	33.33	36	50	10	9	6	5	40	2	2	2	2	2	2	2	2	2	2	2	3	3	3	2	2	3	2
41	16	1	1	4	1	4	95	100	84	40	45	88.9	100	28	50	12	7	3.8	4	44	2	2	2	3	2	3	2	2	3	2	2	3	2	2	3	3	3	3
42	9	2	4	6	1	3	90	0	74	35	60	44.4	0	28	75	8	8	3.6	11	40	1	2	3	3	1	3	2	2	3	2	3	1	2	2	1	3	3	3
43	6	1	3	5	2	3.5	55	0	52	30	45	44.4	0	28	50	9	12	7	8	46	2	2	2	2	3	3	3	3	3	2	3	3	3	2	1	3	3	3
44	16	1	1	0.5	2	4	90	100	87.5	52	55	55.6	100	24	25	7	6	3	6	33	1	2	1	1	2	1	2	3	2	2	2	3	2	2	1	1	3	2
45	12	1	21	15	1	3	55	0	42	5	25	22.2	0	16	50	16	13	7	12	43	3	2	3	2	2	3	2	3	3	3	1	3	2	2	2	2	3	2
46	16	2	1	2	2	1	90	100	62	25	60	66.7	100	20	75	8	4	4.8	5	31	2	2	1	1	1	2	1	1	2	2	2	2	2	2	2	3	1	2
47	12	2	1	3	1	1.5	95	100	84	45	65	77.8	100	44	25	3	4	0	5	25	1	1	1	1	1	1	2	2	2	1	2	1	2	2	2	1	1	1
48	16	2	1	1	2	1	95	100	84	47	80	44.4	100	40	75	5	5	1.3	7	30	1	2	2	1	1	2	2	1	2	1	2	2	1	2	3	3	1	1
49	9	2	2	2	1	3.5	50	25	41	20	25	22.2	0	16	25	14	13	5.6	14	54	3	3	3	3	3	4	4	2	3	3	3	2	3	4	1	4	3	3
50	16	3	2	1	1	5	80	0	62.5	45	90	44.4	100	36	0	1	1	2.3	9	24	1	1	2	2	2	1	1	2	2	1	1	1	1	1	1	2	1	1
51	16	3	2	1	1	3	95	75	42	45	35	66.7	66.67	32	0	9	9	5.9	15	35	2	2	2	3	2	2	2	2	1	1	2	3	1	2	1	2	2	3
52	16	2	2	4	2	0	90	100	62	25	60	66.7	100	20	75	8	4	4.8	5	31	1	2	3	2	2	2	1	1	1	1	2	3	2	2	2	1	1	2
53	9	1	2	2	1	4.5	40	0	41	20	45	44.4	0	52	25	4	0	5.4	16	31	3	1	2	3	2	1	1	2	1	1	2	2	3	1	1	2	2	1
54	12	3	4	10	1	3	60	0	64	42	50	66.7	0	28	75	8	7	4.9	14	35	1	2	3	2	2	2	2	2	3	1	2	2	1	3	1	1	3	2
55	9	3	16	23	3	4.5	50	0	74	62	55	77.8	0	16	75	6	6	7.7	7	36	2	1	3	1	2	2	3	1	2	3	1	3	3	2	1	3	2	1
56	12	2	1	2	1	1.5	95	100	74	42	80	100	100	48	100	1	1	0.9	14	40	3	1	3	3	2	1	2	3	2	2	3	2	2	2	2	3	3	1
57	16	1	2	2	2	3	80	75	84	67	90	66.7	100	44	50	4	0	0	1	30	2	1	2	2	2	2	1	3	1	1	2	1	2	1	2	2	2	1
58	16	1	1	1	1	1	95	25	74	52	85	88.9	0	36	25	7	2	0.9	7	27	2	1	2	1	1	1	1	1	2	1	3	2	1	1	2	2	1	2
59	16	2	1	1.5	1	0	95	100	84	67	90	100	100	48	50	3	4	1.8	2	37	2	1	3	2	2	3	1	3	2	1	2	2	3	2	2	2	2	2
60	9	2	1	0.5	1	0	90	100	87.5	70	70	77.8	100	28	75	4	0	3	5	43	3	1	3	3	3	2	2	3	1	1	3	2	3	1	3	3	3	3
61	9	3	2	3.5	2	2	75	50	62	67	85	100	100	44	25	4	0	5.6	5	24	1	1	2	2	2	1	1	1	1	1	1	1	2	1	1	1	2	2
62	16	1	3	1	1	4	65	0	74	30	15	0	0	4	100	15	15	1.6	13	30	1	2	1	1	1	2	3	1	3	2	1	2	2	3	1	1	2	1
63	16	3	4	9	1	4.5	15	0	62	42	80	44.4444	33.33	40	75	4	4	3.9	9	31	1	2	1	3	2	1	2	2	1	2	1	2	2	2	2	2	2	1
64	12	3	3	5	1	2	15	0	62	20	45	11.1111	33.33	16	25	8	14	5.1	16	53	3	3	2	3	2	4	4	2	4	3	3	3	3	4	2	3	2	3
65	6	3	4	9	2	4	0	0	12	20	15	33.3333	0	12	100	16	14	6	15	48	3	3	2	3	2	3	4	2	3	2	2	3	2	3	2	2	3	4
66	12	2	1	1.5	1	1	85	50	84	72	75	100	100	44	0	8	3	1.2	5	28	1	1	2	2	1	2	2	2	2	1	3	1	2	1	2	1	1	1
